# Supplementary material for: DeepCLIP: predicting the effect of mutations on protein–RNA binding with deep learning
Source: Nucleic Acids Res. 2020 Jun 19;48(13):7099–118. doi: 10.1093/nar/gkaa530 (PMC7367176; doi:10.1093/nar/gkaa530)
Supplement: gkaa530_Supplemental_Files [file gkaa530_supplemental_files.zip]

Archive with 2 entries (2 files):
- Supplementary_data.pdf
- Supplementary_tables.xlsx
