# Supplementary material for: DeepCLIP: predicting the effect of mutations on protein–RNA binding with deep learning
Source: Nucleic Acids Res. 2020 Jun 19;48(13):7099–118. doi: 10.1093/nar/gkaa530 (PMC7367176; doi:10.1093/nar/gkaa530)
Supplement: gkaa530_Supplemental_Files [file gkaa530_supplemental_files.zip › Supplementary_tables.xlsx]

## Sheet: Table S1
Dataset	Epochs	Early stopping	CNN filter sizes (bp)	LSTM nodes	LSTM dropout	Output dropout
AGO1-4	200	20	4,5,6,7,8	10	0.1	0
AGO2	200	20	4,5,6,7,8	10	0.1	0
ALKBH5	500	50	4,5,6,7,8	10	0.1	0
C17ORF85	300	30	4,5,6,7,8	10	0.1	0
C22ORF28	200	20	4,5,6,7,8	10	0.1	0
CAPRIN1	200	20	4,5,6,7,8	10	0.1	0
ELAVL1	200	20	4,5,6,7,8	10	0.1	0
ELAVL1 (A)	200	20	4,5,6,7,8	10	0.1	0
ELAVL1 (B)	200	20	4,5,6,7,8	10	0.1	0
EWSR1	200	20	4,5,6,7,8	10	0.1	0
FUS	200	20	4,5,6,7,8	10	0.1	0
hnRNP C	200	20	4,5,6,7,8	10	0.1	0
HuR	50	5	4,5,6,7,8	10	0.1	0
IGF2BP1-3	200	20	4,5,6,7,8	10	0.1	0
MOV10	200	20	4,5,6,7,8	10	0.1	0
PTBP1	200	20	4,5,6,7,8	10	0.1	0
PUM2	200	20	4,5,6,7,8	10	0.1	0
QKI	100	10	4,5,6,7,8	10	0.1	0
SRSF1	200	20	4,5,6,7,8	10	0.1	0
TAF15	200	20	4,5,6,7,8	10	0.1	0
TDP43	50	5	4,5,6,7,8	10	0.1	0
TIA1	300	30	4,5,6,7,8	10	0.1	0
TIAL1	300	30	4,5,6,7,8	10	0.1	0
ZC3H7B	200	20	4,5,6,7,8	10	0.1	0

## Sheet: Table S2
Measure	AGO1-4	AGO2	ALKBH5	C17ORF85	C22ORF28	CAPRIN1	ELAVL1	ELAVL1 (A)	ELAVL1 (B)	EWSR1	FUS	hnRNP C	HuR	IGF2BP1-3	MOV10	PTBP1	PUM2	QKI	SRSF1	TAF15	TDP43	TIA1	TIAL1	ZC3H7B
CLIP method	PAR-CLIP	HITS-CLIP	PAR-CLIP	PAR-CLIP	PAR-CLIP	PAR-CLIP	PAR-CLIP	PAR-CLIP	PAR-CLIP	PAR-CLIP	PAR-CLIP	iCLIP	PAR-CLIP	PAR-CLIP	PAR-CLIP	HITS-CLIP	PAR-CLIP	PAR-CLIP	HITS-CLIP	PAR-CLIP	iCLIP	iCLIP	iCLIP	PAR-CLIP
Number of positive binding sites	37402	48595	1347	2066	9869	8640	9095	9964	27775	16792	35081	21972	125702	9039	14293	45074	9616	10776	19938	7798	92531	18549	42832	21462
Accuracy	0.84317	0.77629	0.67079	0.82798	0.76287	0.88891	0.94200	0.93943	0.93968	0.92515	0.94978	0.94442	0.98089	0.81869	0.87490	0.85331	0.92357	0.94204	0.88692	0.95641	0.82375	0.87857	0.87378	0.87420
Positive Predictive Value	0.86109	0.79675	0.73641	0.87562	0.80401	0.87256	0.94597	0.94615	0.93255	0.94652	0.96382	0.94518	0.98233	0.82673	0.87797	0.84744	0.95050	0.97863	0.88584	0.96521	0.84592	0.86735	0.87911	0.86653
Negative Predictive Value	0.82288	0.75581	0.63304	0.79082	0.73022	0.90745	0.93801	0.93193	0.94720	0.90347	0.93518	0.94358	0.97930	0.80814	0.87164	0.85955	0.89695	0.90678	0.88819	0.94705	0.79763	0.89242	0.86753	0.88270
Sensitivity	0.84631	0.76555	0.53582	0.76553	0.70284	0.91447	0.93865	0.93954	0.94906	0.90864	0.93925	0.94807	0.98118	0.84978	0.87908	0.86521	0.90114	0.91003	0.90291	0.95096	0.83118	0.90868	0.88615	0.89124
Specificity	0.83948	0.78796	0.80677	0.89073	0.82440	0.86262	0.94540	0.93931	0.93012	0.94336	0.96132	0.94046	0.98057	0.78035	0.87047	0.84118	0.94828	0.97780	0.86891	0.96239	0.81465	0.84498	0.85952	0.85636
Precision	0.86109	0.79675	0.73641	0.87562	0.80401	0.87256	0.94597	0.94615	0.93255	0.94652	0.96382	0.94518	0.98233	0.82673	0.87797	0.84744	0.95050	0.97863	0.88584	0.96521	0.84592	0.86735	0.87911	0.86653
Recall	0.84631	0.76555	0.53582	0.76553	0.70284	0.91447	0.93865	0.93954	0.94906	0.90864	0.93925	0.94807	0.98118	0.84978	0.87908	0.86521	0.90114	0.91003	0.90291	0.95096	0.83118	0.90868	0.88615	0.89124
F1 score	0.85364	0.78084	0.62030	0.81689	0.75003	0.89302	0.94230	0.94283	0.94073	0.92719	0.95138	0.94662	0.98175	0.83810	0.87852	0.85623	0.92516	0.94308	0.89429	0.95803	0.83848	0.88753	0.88262	0.87871
Lift (at threshold)	159348	153054	146732	174700	158847	172088	187484	177986	184868	180453	184246	181809	187463	149708	170617	167852	181297	185458	167212	184493	153687	164492	164164	169470
Precision/Recall Break Even Point	0.85439	0.78409	0.66343	0.82136	0.76241	0.88808	0.94227	0.94274	0.93872	0.92638	0.95111	0.94624	0.98172	0.83540	0.87817	0.85425	0.92164	0.93315	0.89172	0.95674	0.83936	0.88415	0.88181	0.87596
Mean Average Precision	0.93184	0.87244	0.73008	0.90348	0.85384	0.94245	0.98261	0.98502	0.97828	0.97706	0.98735	0.98306	0.99534	0.91020	0.93954	0.92437	0.97627	0.98230	0.95760	0.98416	0.92528	0.94640	0.94865	0.92655
AUROC	0.91807	0.85891	0.71610	0.89843	0.83813	0.94789	0.98206	0.98155	0.98081	0.97349	0.98577	0.98274	0.99500	0.89809	0.94021	0.92693	0.96887	0.97474	0.95511	0.98218	0.90454	0.94476	0.94334	0.93254
AUROC area up to 50 negative samples	0.10041	0.04547	0.12447	0.31550	0.10980	0.16420	0.43492	0.37485	0.28804	0.28237	0.27713	0.26021	0.21714	0.11602	0.11011	0.06402	0.53853	0.68199	0.19910	0.43603	0.06742	0.15028	0.09263	0.04420
Rank of *last* (poorest ranked) positive case	68928	93216	2665	4031	19498	16603	19738	52194	18010	31860	66102	42079	239231	15976	27249	88829	18247	20402	37190	14564	167904	35115	79709	41426
Top 1: is the top ranked case positive	100000	100000	100000	100000	100000	100000	100000	100000	100000	100000	100000	100000	100000	100000	100000	100000	100000	100000	100000	100000	100000	100000	100000	100000
Top 10: is there a positive in the top 10 ranked cases	100000	100000	100000	100000	100000	100000	100000	100000	100000	100000	100000	100000	100000	100000	100000	100000	100000	100000	100000	100000	100000	100000	100000	100000
Slac Q-score	0.54873	0.38949	0.18053	0.51208	0.35341	0.66641	0.82149	0.81468	0.82007	0.77284	0.84575	0.82677	0.93512	0.49364	0.62766	0.57442	0.76229	0.81332	0.67220	0.85873	0.50494	0.64081	0.63142	0.61217
Mean Cross-Entropy	0.52482	0.67411	0.91371	0.59147	0.71303	0.41298	0.23799	0.24112	0.24593	0.29069	0.20541	0.23176	0.10241	0.58174	0.44884	0.49808	0.30695	0.25777	0.38932	0.21008	0.56049	0.43281	0.43961	0.47274
Root Mean Squared Error	0.33653	0.39112	0.46889	0.36046	0.40433	0.29085	0.21303	0.21589	0.21477	0.23975	0.19720	0.20911	0.12817	0.35754	0.30616	0.32654	0.24588	0.21979	0.28719	0.19148	0.35196	0.30053	0.30415	0.31271

## Sheet: Table S3
Protein	GraphProt	iONMF	mDBN-	mDBN+	iDeepS	DeepCLIP
AGO1-4	0.895	0.892	0.872	0.881	0.89376	0.91807
AGO2	0.765	0.921	0.805	0.809	0.84595	0.85891
ALKBH5	0.68	0.873	0.686	0.714	0.63658	0.7161
C17ORF85	0.8	0.862	0.817	0.82	0.76033	0.89843
C22ORF28	0.751	0.912	0.783	0.792	0.82857	0.83813
CAPRIN1	0.855	0.928	0.825	0.834	0.93974	0.94789
ELAVL1	0.955	0.963	0.964	0.966	0.98088	0.98081
ELAVL1 (A)	0.959	0.933	0.965	0.966	0.98118	0.98206
ELAVL1 (B)	0.935	0.972	0.956	0.961	0.97929	0.98155
EWSR1	0.935	0.871	0.964	0.966	0.96971	0.97349
FUS	0.968	0.827	0.979	0.98	0.9832	0.98577
hnRNP C	0.952	0.959	0.961	0.994	0.97865	0.98274
HuR	0.991	0.958	0.994	0.994	0.99352	0.995
IGF2BP1-3	0.889	0.928	0.872	0.879	0.8898	0.89809
MOV10	0.863	0.939	0.831	0.854	0.93375	0.94021
PTBP1	0.937	0.86	0.879	0.983	0.92398	0.92693
PUM2	0.954	0.942	0.965	0.971	0.97489	0.96887
QKI	0.957	0.88	0.981	0.983	0.98194	0.97474
SRSF1	0.898	0.857	0.927	0.931	0.9489	0.9551
TAF15	0.97	0.927	0.98	0.983	0.98244	0.98218
TDP-43	0.874	0.855	0.874	0.983	0.90289	0.90454
TIA1	0.861	0.937	0.888	0.891	0.93527	0.94476
TIAL1	0.833	0.915	0.867	0.87	0.93809	0.94334
ZC3H7B	0.82	0.849	0.786	0.796	0.92907	0.93254
Average	0.887375	0.906667	0.892542	0.908375	0.92126	0.934594

## Sheet: Table S4
Dataset	Source	DeepCLIP_auroc	DeepCLIP_loss	GraphProt	iDeepS
EWSR1_K562	ENCODE	0.47417	0.48059	0.28892	0.47658
FUS_HepG2	ENCODE	0.50563	0.50666	0.3483	0.49977
FUS_K562	ENCODE	0.48345	0.49164	0.36339	0.47652
HNRNPC_HepG2	ENCODE	0.47039	0.49217	0.36504	0.44132
HNRNPC_K562	ENCODE	0.51653	0.54308	0.38056	0.46065
IGF2BP1_HepG2	ENCODE	0.4434	0.46435	0.43257	0.40742
IGF2BP1_K562	ENCODE	0.58605	0.59116	0.52205	0.58209
IGF2BP2_K562	ENCODE	0.49822	0.51751	0.43837	0.4541
IGF2BP3_HepG2	ENCODE	0.43913	0.46215	0.40623	0.38314
PTBP1_HepG2	ENCODE	0.75282	0.74548	0.69209	0.75
PTBP1_K562	ENCODE	0.77531	0.7693	0.75445	0.78045
PUM2_K562	ENCODE	0.63616	0.64864	0.64101	0.60928
QKI_HepG2	ENCODE	0.66737	0.64997	0.54964	0.5919
QKI_K562	ENCODE	0.7301	0.70635	0.64101	0.64102
SRSF1_HepG2	ENCODE	0.79586	0.78621	0.87254	0.80408
SRSF1_K562	ENCODE	0.75299	0.74631	0.8251	0.74996
TARDBP_K562	ENCODE	0.7452	0.74117	0.76556	0.74212
TIA1_HepG2	ENCODE	0.45259	0.46063	0.50427	0.43202
TIA1_K562	ENCODE	0.457	0.46066	0.52276	0.43533
TIAL1_HepG2	ENCODE	0.49793	0.50129	0.48484	0.49745
TAF15_HepG2_74nt	ENCODE	0.5234	0.54234	0.29299	0.56343
TAF15_K562_74nt	ENCODE	0.52418	0.53571	0.36274	0.5367
PTBP1	POSTAR2	0.85268	0.84535	0.81046	0.85718
QKI	POSTAR2	0.75262	0.7306	0.60129	0.57512
IGF2BP1	POSTAR2	0.6047	0.61138	0.52764	0.59793
EWSR1	POSTAR2	0.47549	0.47922	0.31755	0.47266
PUM2	POSTAR2	0.64414	0.65647	0.55256	0.59538
TIA1	POSTAR2	0.51946	0.52365	0.63544	0.51252
TARDBP	POSTAR2	0.91403	0.91482	0.88937	0.91579
HNRNPC	POSTAR2	0.46689	0.5097	0.30076	0.3399
IGF2BP2	POSTAR2	0.57719	0.59459	0.47847	0.54278
SRSF1	POSTAR2	0.81861	0.81657	0.86164	0.80181
IGF2BP3	POSTAR2	0.63975	0.65126	0.49924	0.60645
TAF15_74nt	POSTAR2	0.5623	0.56386	0.25642	0.56938

## Sheet: Table S5
Protein	RNAcontext	RCK	DeepBind	DLPRB-CNN	DLPRB-RNN	DeepCLIP_auroc	DeepCLIP_loss
FUS	0.7264	0.4512	0.25456	0.55933	0.631797	0.7582	0.77412
HNRNPC	0.9536	0.9504	0.94094	0.938988	0.907115	0.94559	0.94674
HUR	0.7209	0.808	0.90695	0.840627	0.633953	0.92186	0.91159
HUR	0.8613	0.7604	0.84578	0.826328	0.834905	0.81252	0.81801
HUR	0.7073	0.7668	0.75877	0.677171	0.754192	0.78712	0.79976
HUR	0.8126	0.7956	0.73366	0.895159	0.922666	0.93469	0.93423
HUR	0.9029	0.8628	0.89512	0.884333	0.894434	0.91972	0.91769
ELAV	0.8009	0.5934	0.78248	0.724346	0.722001	0.83845	0.83858
ELAV	0.7837	0.6056	0.76166	0.718269	0.683028	0.81957	0.82039
ELAV	0.7887	0.6463	0.75677	0.711522	0.713996	0.81733	0.81715
IGF2BP123	0.6705	0.6747	0.66079	0.650788	0.66374	0.66138	0.67138
IGF2BP123	0.7007	0.6853	0.68958	0.684365	0.674216	0.72659	0.69312
PTB1	0.8125	0.8385	0.83771	0.823885	0.816149	0.81779	0.79672
PTB1	0.3022	0.8378	0.82758	0.823677	0.798384	0.81223	0.80224
PUM	0.8415	0.7969	0.72109	0.822911	0.436138	0.8576	0.85325
PUM	0.5726	0.8409	0.81181	0.769569	0.767894	0.74776	0.75429
PUM	0.8239	0.8024	0.82054	0.807956	0.524437	0.80649	0.80154
PUM	0.7933	0.8025	0.80972	0.809755	0.470014	0.76795	0.74113
PUM	0.8152	0.8396	0.82001	0.885777	0.878187	0.85316	0.84723
PUM	0.8337	0.7611	0.9013	0.712784	0.177932	0.81228	0.79967
QKI	0.7259	0.8473	0.92237	0.815684	0.84655	0.28036	0.22752
SRSF1	0.7759	0.7863	0.45962	0.793122	0.787142	0.80231	0.82405
TIA1	0.8496	0.8329	0.67562	0.830464	0.778402	0.83343	0.82952

## Sheet: Table S6
	Sequence				DeepCLIP hnRNP A1 scores				DeepCLIP SRSF1 scores
	15-mer		75-mer		15-mer		75-mer		15-mer		75-mer
Name	Included	Excluded	Included	Excluded	Included	Excluded	Included	Excluded	Included	Excluded	Included	Excluded	Gene	Mutation	Phenotype	Exon	Exon length	Reference
ADA_E7+37G>A	uguccacgccgggga	uguccacaccgggga	ggaggcugugaagagcggcauucaccguacuguccacgccggggaggugggcucggccgaaguaguaaaagaggu	ggaggcugugaagagcggcauucaccguacuguccacaccggggaggugggcucggccgaaguaguaaaagaggu	0.189511	0.217545	0.0384533	0.0384964	0.658047	0.613708	0.925403	0.906171	ADA	E7+37G>A	Adenosine deminase deficiency	7	72	Ozsahin, H. et al. (1997) Blood 89, 2849-2855
APC_E14+175C>G	gauauuacggaaugu	gauauuagggaaugu	cacuuuagccauuauugaaaguggaggugggauauuacggaauguguccagcuugauagcuacaaaugaggacca	cacuuuagccauuauugaaaguggaggugggauauuagggaauguguccagcuugauagcuacaaaugaggacca	0.495887	0.743156	0.572153	0.755728	0.729808	0.349229	0.108352	0.038165	APC	E14+175C>G	Familial adenmatous polyposis	14	215	Goncalves, V., et al. (2008) Mutat. Res. 662, 33-36.
ATM_E44+58G>A	ugaccucgaaacagc	ugaccucaaaacagc	agcaauguggggcaaagcccuaguaacauaugaccucgaaacagcaauccccucaucaacacgccaggcaggaau	agcaauguggggcaaagcccuaguaacauaugaccucaaaacagcaauccccucaucaacacgccaggcaggaau	0.114878	0.247638	0.0254713	0.0354959	0.489612	0.326972	0.0480602	0.0488506	ATM	E44+58G>A	Ataxia telangiectasia	44	103	Teraoka, S.N. et al.(1999) Am. J. Hum. Genet. 64, 1617-1631
ATP7A_E20+103G>A	gggagauggaaucaa	gggagauagaaucaa	ucaagaggaggggaaacggguagcaauggugggagauggaaucaaugacuccccagcucuggcaauggcuaaugu	ucaagaggaggggaaacggguagcaauggugggagauagaaucaaugacuccccagcucuggcaauggcuaaugu	0.346508	0.631346	0.000555351	0.00221746	0.78964	0.421708	0.665433	0.291998	ATP7A	E20+103G>A	Menkes disease	20	204	Das, S. et al.(1994) Am. J. Hum. Genet. 55(5), 883-9.
BEST1_E6+68T>C	ccacugguguauaca	ccacuggcguauaca	caccuguaugccuacgacuggauuaguaucccacugguguauacacaggugaggacuaggcuggugaggcugccc	caccuguaugccuacgacuggauuaguaucccacuggcguauacacaggugaggacuaggcuggugaggcugccc	0.376785	0.36669	0.0407279	0.0389517	0.403915	0.383293	0.63524	0.681992	BEST1	E6+68T>C	Vitreoretinochoroidopathy	6	78	Burgess, R. et al.(2008) J. Med. Genet. 46, 620-625.
BEST1_E6+71A>G	cugguguauacacag	cugguguguacacag	cuguaugccuacgacuggauuaguaucccacugguguauacacaggugaggacuaggcuggugaggcugcccuuu	cuguaugccuacgacuggauuaguaucccacugguguguacacaggugaggacuaggcuggugaggcugcccuuu	0.43989	0.199935	0.0395586	0.0240461	0.391219	0.408638	0.618448	0.606521	BEST1	E6+71A>G	Vitreoretinochoroidopathy	6	78	Burgess, R. et al.(2008) J. Med. Genet. 46, 620-625.
BRCA1_E18+18G>T	ugugugugaacggac	uguguguuaacggac	gaguguuuuucauucugcagaugcugaguuugugugugaacggacacugaaauauuuucuaggaauugcgggagg	gaguguuuuucauucugcagaugcugaguuuguguguuaacggacacugaaauauuuucuaggaauugcgggagg	0.104144	0.190724	0.226686	0.288723	0.568226	0.659645	0.282151	0.224269	BRCA1	E18+18G>T	Breast and overian cancer	18	78	Mazoyer, S. et al.(1998) Am. J. Hum. Genet. 62, 713-715.
BRCA2_E18+186T>G	auugaacuuacagau	auugaacguacagau	aguagugcagauacccaaaaaguggccauuauugaacuuacagaugggugguaugcuguuaaggcccaguuagau	aguagugcagauacccaaaaaguggccauuauugaacguacagaugggugguaugcuguuaaggcccaguuagau	0.472945	0.477869	0.659339	0.704403	0.218989	0.398405	0.0346026	0.0596254	BRCA2	E18+186T>G	No exon skipping	18	355	Bonnet, C. et al. (2008) J Med Genet. 45(7):438- 46.
BRCA2_E18+189C>G	gaacuuacagauggg	gaacuuagagauggg	agugcagauacccaaaaaguggccauuauugaacuuacagaugggugguaugcuguuaaggcccaguuagauccu	agugcagauacccaaaaaguggccauuauugaacuuagagaugggugguaugcuguuaaggcccaguuagauccu	0.308443	0.209114	0.423292	0.400169	0.539845	0.465006	0.0320276	0.0274005	BRCA2	E18+189C>G	Breast cancer	18	355	Fackenthal, J.D. et al.(2002) Am. J. Hum. Genet. 71, 625-631.
BRCA2_E23+19G>A	auuuggcguccauca	auuuggcauccauca	cucaucuuucuccaaacaguuauacugaguauuuggcguccaucaucagauuuauauucucuguuaacagaagga	cucaucuuucuccaaacaguuauacugaguauuuggcauccaucaucagauuuauauucucuguuaacagaagga	0.275249	0.226269	0.585073	0.360247	0.534291	0.49137	0.0200847	0.0172561	BRCA2	E23+19G>A	No exon skipping	23	164	Whiley, P. J. et al. (2010) BMC Med Genet. 28;11:80
BRCA2_E24+55A>G	ucacuucagcaaauu	ucacuucggcaaauu	auuucagauuuaccagccacgggagccccuucacuucagcaaauuuuuagauccagacuuucagccaucuuguuc	auuucagauuuaccagccacgggagccccuucacuucggcaaauuuuuagauccagacuuucagccaucuuguuc	0.442214	0.287528	0.483357	0.346752	0.36087	0.620105	0.0113921	0.0338566	BRCA2	E24+55A>G	No exon skipping	24	139	Whiley, P. J. et al. (2010) BMC Med Genet. 28;11:80
CFTR_E9+118G>T	ccugaaagauauuaa	ccugaaauauauuaa	caguaauuucucacuucuugguacuccuguccugaaagauauuaauuucaagauagaaagaggacaguuguuggc	caguaauuucucacuucuugguacuccuguccugaaauauauuaauuucaagauagaaagaggacaguuguuggc	0.648073	0.624644	0.347054	0.202118	0.284908	0.153229	0.0182308	0.00502991	CFTR	E9+118G>T	No exon skipping	9	183	Pagani, F. et al. (2003) J Biol Chem. 18;278(29): 26580-8.
COL4A5_Ecr+45A>G	uaacaagauagagag	uaacaagguagagag	ggaagauucauaucuuugugaaguauuaaguaacaagauagagagaacauaauugaaaaauuuaaaauucccaga	ggaagauucauaucuuugugaaguauuaaguaacaagguagagagaacauaauugaaaaauuuaaaauucccaga	0.840125	0.890092	0.82379	0.925075	0.323789	0.390391	0.00239506	0.00300643	COL4A5	Ecr+45A>G	Alport syndrome	Cryptic	147	King, K. et al. (2002) Hum. Genet, 111, 548-554.
DMD_E27+27G>T	acaaaaagaagcgaa	acaaaaauaagcgaa	uauuuuucagagagcuaaagaagaggcccaacaaaaagaagcgaaagugaaacuccuuacugagucuguaaauag	uauuuuucagagagcuaaagaagaggcccaacaaaaauaagcgaaagugaaacuccuuacugagucuguaaauag	0.261316	0.333335	0.160449	0.216971	0.562126	0.172275	0.042319	0.00699131	DMD	E27+27G>T	Muscular dystrophy	27	183	Shiga, N. et al. (1997) J. Clin. Invest. 100, 2204-2210.
DMD_E29+19C>T	uuugaugcgacauuc	uuugaugugacauuc	uauugcaaauguguuucagucacuugaaaauuugaugcgacauucagaggauaacccaaaucagauucgcauauu	uauugcaaauguguuucagucacuugaaaauuugaugugacauucagaggauaacccaaaucagauucgcauauu	0.221393	0.204552	0.0750113	0.0752994	0.633997	0.47324	0.0665112	0.0302445	DMD	E29+19C>T	Muscular dystrophy	29	150	Ginjaar, I.B. et al.(2000) Eur. J. Hum. Genet. 8, 793-796.
F8_E12+52C>G	ugagaaccgaagcug	ugagaacggaagcug	gaggaaugucauccuguuuucuguauuugaugagaaccgaagcugguaccucacagagaauauacaacgcuuucu	gaggaaugucauccuguuuucuguauuugaugagaacggaagcugguaccucacagagaauauacaacgcuuucu	0.0499999	0.107188	0.00261425	0.00648396	0.808902	0.866153	0.50251	0.531188	F8	E12+52C>G	No exon skipping	12	151	Theophilus, B.D. et al. (2001) Haemophili a 7, 381- 391.
F8_E16+184G>A	cugcaaagccugggc	cugcaaaaccugggc	ucauauggcacccacuaaagaugaguuugacugcaaagccugggcuuauuucucugauguugaccugguaagcag	ucauauggcacccacuaaagaugaguuugacugcaaaaccugggcuuauuucucugauguugaccugguaagcag	0.0798991	0.0745853	0.034824	0.0189676	0.467699	0.271557	0.216218	0.192972	F8	E16+184G>A	No exon skipping	16	213	Theophilus, B.D. et al. (2001) Haemophili a 7, 381- 391.
F8_E18+139G>A	acuguacgaaaaaaa	acuguacaaaaaaaa	cauucuauucauuucaguggacauguguucacuguacgaaaaaaagaggaguauaaaauggcacuguacaaucuc	cauucuauucauuucaguggacauguguucacuguacaaaaaaaagaggaguauaaaauggcacuguacaaucuc	0.349995	0.310422	0.159038	0.173666	0.529868	0.199301	0.136135	0.0212155	F8	E18+139G>A	No exon skipping	18	183	Theophilus, B.D. et al. (2001) Haemophili a 7, 381- 391.
F8_E19+13C>G	uuugagacaguggaa	uuugagagaguggaa	uucuguuccuguugguuuuuauaagguguuuuugagacaguggaaauguuaccauccaaagcuggaauuuggcgg	uucuguuccuguugguuuuuauaagguguuuuugagagaguggaaauguuaccauccaaagcuggaauuuggcgg	0.423307	0.508475	0.0988218	0.178539	0.450881	0.421565	0.0954418	0.0842511	F8	E19+13C>G	No exon skipping	19	117	Theophilus, B.D. et al. (2001) Haemophili a 7, 381- 391.
F8_E19+47C>T	aauuuggcgggugga	aauuuggugggugga	gacaguggaaauguuaccauccaaagcuggaauuuggcggguggaaugccuuauuggcgagcaucuacaugcugg	gacaguggaaauguuaccauccaaagcuggaauuugguggguggaaugccuuauuggcgagcaucuacaugcugg	0.19109	0.227821	0.0298091	0.0201108	0.482972	0.36087	0.710142	0.638506	F8	E19+47C>T	Haemophilia A	19	117	Theophilus, B.D. et al. (2001) Haemophili a 7, 381- 391.
F8_E22+4G>T	guagguggaucuguu	guagguguaucuguu	auagguuaaaauaaaguguuauuuuaauugguagguggaucuguuggcaccaaugauuauucacggcaucaagac	auagguuaaaauaaaguguuauuuuaauugguagguguaucuguuggcaccaaugauuauucacggcaucaagac	0.311148	0.635165	0.602854	0.765616	0.684148	0.377657	0.0017341	0.000715081	F8	E22+4G>T	No exon skipping	22	156	Theophilus, B.D. et al. (2001) Haemophili a 7, 381- 391.
F8_E23+77G>A	uacauccguuugcac	uacauccauuugcac	aauauuuuuaacccuccaauuauugcucgauacauccguuugcacccaacucauuauagcauucgcagcacucuu	aauauuuuuaacccuccaauuauugcucgauacauccauuugcacccaacucauuauagcauucgcagcacucuu	0.289148	0.272123	0.0975497	0.0667179	0.51113	0.345917	0.00246727	0.00143993	F8	E23+77G>A	No exon skipping	23	145	Theophilus, B.D. et al. (2001) Haemophili a 7, 381- 391.
F8_E24+109G>T	aaagcucgacuucac	aaagcucuacuucac	accaauauguuugccaccuggucuccuucaaaagcucgacuucaccuccaagggaggaguaaugccuggagaccu	accaauauguuugccaccuggucuccuucaaaagcucuacuucaccuccaagggaggaguaaugccuggagaccu	0.184361	0.325258	0.0418863	0.0380736	0.591986	0.418684	0.45492	0.316648	F8	E24+109G>T	No exon skipping	24	149	Theophilus, B.D. et al. (2001) Haemophili a 7, 381- 391.
F8_E9+126G>A	gaaucaggaaucuug	gaaucagaaaucuug	accuuuaagacucgugaagcuauucagcaugaaucaggaaucuugggaccuuuacuuuauggggaaguuggagac	accuuuaagacucgugaagcuauucagcaugaaucagaaaucuugggaccuuuacuuuauggggaaguuggagac	0.359833	0.301592	0.640099	0.565528	0.576238	0.509074	0.323563	0.228401	F8	E9+126G>A	No exon skipping	9	172	Theophilus, B.D. et al. (2001) Haemophili a 7, 381- 391.
FBN1_E52+41C>T	ggaucaucgugggac	ggaucauugugggac	ccuuccgccagauauguccuuauggaagugggaucaucgugggaccugaugauucagcaguuggucaguugccug	ccuuccgccagauauguccuuauggaagugggaucauugugggaccugaugauucagcaguuggucaguugccug	0.230958	0.330718	0.215013	0.250249	0.899031	0.78694	0.847047	0.721795	FBN1	E52+41C>T	Marfan syndrome	52	66	Liu, W.G.et al. (1997) Nat. Genet. 16, 328- 329.
FGB_Ecr+23G>A	cacagaugaagaaac	cacagauaaagaaac	cuuauuuaaggugaauauguaagcaccuaucacagaugaagaaacuaauaaaaucuaguaguauuauugauauua	cuuauuuaaggugaauauguaagcaccuaucacagauaaagaaacuaauaaaaucuaguaguauuauugauauua	0.306489	0.483712	0.84907	0.840657	0.744535	0.392269	0.00120186	0.000237119	FGB	Ecr+23G>A	Afilbrinogenemia	Cryptic	50	Dear, A. et al. J. Thromb. Haemost, 4, 471-472
GH1_E3+5A>G	uaggaagaagccuau	uaggaaggagccuau	agcguagaccuuggugggcgguccuucuccuaggaagaagccuauaucccaaaggaacagaaguauucauuccug	agcguagaccuuggugggcgguccuucuccuaggaaggagccuauaucccaaaggaacagaaguauucauuccug	0.745826	0.756581	0.290048	0.208478	0.796347	0.732046	0.695409	0.713324	GH1	E3+5A>G	Isolated Growth hormone deficency	3	120	Ryther, R.C. et al. (2003) Hum. Genet. 113, 140-148.
GLA_Ecr+54A>G	cccacuaaaguguaa	cccacuagaguguaa	gaaguauuuguugacuuguuaccaugucuccccacuaaaguguaaguuucaugagggcagggaccuugucugacu	gaaguauuuguugacuuguuaccaugucuccccacuagaguguaaguuucaugagggcagggaccuugucugacu	0.464219	0.434602	0.0693919	0.116475	0.174735	0.20071	0.0317326	0.0424015	GLA	Ecr+54A>G	Fabry disease	Cryptic	57	Ishii, S. et al. Am J Hum Genet, 70, 994-1002.
HEXB_E11+8C>T	cuugcgccgggcaca	cuugcgcugggcaca	aauauguauugcaauuuguaacguuaauagcuugcgccgggcacaauaguugaaguauggaaagacagcgcauau	aauauguauugcaauuuguaacguuaauagcuugcgcugggcacaauaguugaaguauggaaagacagcgcauau	0.0919044	0.0676495	0.732936	0.645735	0.593937	0.410017	0.143388	0.104438	HEXB	E11+8C>T	Sandhoff disease	11	175	Wakamatsu , N. et al.(1992) J. Biol. Chem. 267, 2406-2413
HMBS_E3+33C>G	ugauucgcgugggua	ugauucgggugggua	ugcaggaagaaaacagcccaaagaugagagugauucgcguggguacccgcaagagccaggugggugcaggagccg	ugcaggaagaaaacagcccaaagaugagagugauucggguggguacccgcaagagccaggugggugcaggagccg	0.150037	0.163227	0.0699628	0.0937867	0.548674	0.347962	0.739476	0.665134	HMBS	E3+33C>G	Acute intermittend poriphyria	3	54	Llewellyn, D.H.et al (1996) J. Med. Genet. 33, 437-438.
HPRT1_E3+29A>T	ugugaugaaggagau	ugugauguaggagau	uuucuguaggacugaacgucuugcucgagaugugaugaaggagaugggaggccaucacauuguagcccucugugu	uuucuguaggacugaacgucuugcucgagaugugauguaggagaugggaggccaucacauuguagcccucugugu	0.531002	0.594504	0.0106259	0.0168246	0.865789	0.75956	0.814872	0.643014	HPRT1	E3+29A>T	HPRT deficiency	3	184	Steingrimsdottir, H. et al. (1992) Nucleic Acids Res. 20, 1201- 1208
HRPT2_E2+34C>G	aguacuacacauugg	aguacuagacauugg	ucaggacuggaaaggaaggccaacccagagaguacuacacauuggauuccauuuuauuucuacuuaauaacgugc	ucaggacuggaaaggaaggccaacccagagaguacuagacauuggauuccauuuuauuucuacuuaauaacgugc	0.454798	0.537495	0.0129885	0.0378611	0.632938	0.573551	0.134588	0.117924	HRPT2	E2+34C>G	No exon skipping	2	106	Hahn, M. A. et al. (2009) J Endocrinol. 201(3):387-96
HRPT2_E5+36C>T	agaggcacagaaacc	agaggcauagaaacc	uuucuucucacaacaacccuguaaggaaauagaggcacagaaaccuaauuugcugaagugacacagcuaguaagu	uuucuucucacaacaacccuguaaggaaauagaggcauagaaaccuaauuugcugaagugacacagcuaguaagu	0.243613	0.24188	0.544936	0.653592	0.460624	0.283045	0.15559	0.0886814	HRPT2	E5+36C>T	No exon skipping	5	53	Hahn, M. A. et al. (2009) J Endocrinol. 201(3):387-96
HRPT2_E7+152C>T	ugugacccgagauau	ugugaccugagauau	acagaggaguuuuguggaugcugagguagaugugacccgagauauugucagcagagagagaguauggaggacacg	acagaggaguuuuguggaugcugagguagaugugaccugagauauugucagcagagagagaguauggaggacacg	0.214516	0.299098	0.727304	0.796846	0.61452	0.437342	0.880194	0.831594	HRPT2	E7+152C>T	No exon skipping	7	217	Hahn, M. A. et al. (2009) J Endocrinol. 201(3):387-96
IVD_E2+4C>T	uuagcuucgucagac	uuagcuuugucagac	cugcaguggcaucuguuuaccucucuccuauuagcuucgucagaccauggcuaaguuccuucaggagcaccuggc	cugcaguggcaucuguuuaccucucuccuauuagcuuugucagaccauggcuaaguuccuucaggagcaccuggc	0.432695	0.621327	0.0197747	0.0310063	0.686433	0.397231	0.260912	0.154916	IVD	E2+4C>T	Isovaleriacidemia	2	90	Vockley, J., et al. (2000) Am. J. Hum. Genet. 66, 356-367.
MAPT_E10+15G>T	uaauuaauaagaagc	uaauuaauaagaagc	auccuuuuuucuggcuaccaaaggugcagauaauuaauaagaagcuggaucuuagcaacguccaguccaagugug	auccuuuuuucuggcuaccaaaggugcagauaauuaauaagaagcuggaucuuagcaacguccaguccaagugug	0.658752	0.658752	0.248613	0.248613	0.238645	0.238645	0.26965	0.26965	MAPT	E10+15G>T	Frontotemporal dementia	10	93	Jiang, Z et al. (2000) Mol. Cell. Biol. 20, 4036-4048.
MAPT_E10+29C>T	cuggauccuagcaag	cuggaucuuagcaag	gggcugggaaauguaguugcuggcuugcagcuggauccuagcaagaacucuauacuaugaaagagggaccacgaa	gggcugggaaauguaguugcuggcuugcagcuggaucuuagcaagaacucuauacuaugaaagagggaccacgaa	0.354765	0.498637	0.0781959	0.16699	0.799596	0.774714	0.420121	0.386124	MAPT	E10+29C>T	Frontotemporal dementia	10	93	Jiang, Z et al. (2000) Mol. Cell. Biol. 20, 4036-4048.
MAPT_E10+66C>T	aggauaauaucaaac	aggauaauaucaaac	uuagcaacguccaguccaaguguggcucaaaggauaauaucaaacacgucccgggaggcggcagugugaguaccu	uuagcaacguccaguccaaguguggcucaaaggauaauaucaaacacgucccgggaggcggcagugugaguaccu	0.471847	0.471847	0.0951317	0.0951317	0.4165	0.4165	0.242451	0.242451	MAPT	E10+66C>T	Frontotemporal dementia	10	93	Jiang, Z et al. (2000) Mol. Cell. Biol. 20, 4036-4048.
MCAD_E5+76C>T	guucagacugcuauu	guucagauugcuauu	agugaagaauuggcuuauggauguacagggguucagacugcuauugaaggaaauucuuuggggguaagugacuua	agugaagaauuggcuuauggauguacagggguucagauugcuauugaaggaaauucuuuggggguaagugacuua	0.446455	0.556198	0.489497	0.587987	0.436108	0.343	0.727193	0.668185	MCAD	E5+76C>T	Medium chain acyl-CoA dehydrogenase deficiency	5	101	Nielsen, K.B. et al.(2007) Am. J.Hum. Genet. 80, 416-432.
MLH1_E11+76G>C	acgaggagagcaucc	acgaggacagcaucc	accccacaaagcaugaaguucacuuccugcacgaggagagcauccuggagcgggugcagcagcacaucgagagca	accccacaaagcaugaaguucacuuccugcacgaggacagcauccuggagcgggugcagcagcacaucgagagca	0.304928	0.227348	0.0187849	0.0345703	0.795388	0.827377	0.897036	0.902231	MLH1	E11+76G>C	No exon skipping	11	154	Tournier, I. et al. (2008) Hum. Mutat. 29(12):141 2-24.
MLH1_E12+345G>T	cagagaagagaggac	cagagaauagaggac	gggauacaacaaaggggacuucagaaaugucagagaagagaggaccuacuuccagcaaccccagguauggccuuu	gggauacaacaaaggggacuucagaaaugucagagaauagaggaccuacuuccagcaaccccagguauggccuuu	0.694808	0.572064	0.406251	0.496038	0.905753	0.604099	0.833806	0.477917	MLH1	E12+345G>T	No exon skipping	12	371	Tournier, I. et al. (2008) Hum. Mutat. 29(12):141 2-24.
MLH1_E13+12G>A	agacaucgggaagau	agacaucaggaagau	ucugcacuuccuuuucuucauugcagaaagagacaucgggaagauucugauguggaaaugguggaagaugauucc	ucugcacuuccuuuucuucauugcagaaagagacaucaggaagauucugauguggaaaugguggaagaugauucc	0.658167	0.907341	0.0339242	0.144646	0.876423	0.81936	0.885652	0.825438	MLH1	E13+12G>A	No exon skipping	13	149	Tournier, I. et al. (2008) Hum. Mutat. 29(12):141 2-24.
MLH1_E14+58C>A	cagugggccuuggca	cagugggacuuggca	aaccacuccuucgugggcugugugaauccucagugggccuuggcacagcaucaaaccaaguuauaccuucucaac	aaccacuccuucgugggcugugugaauccucagugggacuuggcacagcaucaaaccaaguuauaccuucucaac	0.118084	0.172033	0.00139021	0.00210175	0.476128	0.577536	0.0844758	0.113936	MLH1	E14+58C>A	No exon skipping	14	109	Tournier, I. et al. (2008) Hum. Mutat. 29(12):141 2-24.
MLH1_E16+89T>A	gaaggacuugcugaa	gaaggacaugcugaa	aguggcuggacagaggaagauggucccaaagaaggacuugcugaauacauuguugaguuucugaagaagaaggcu	aguggcuggacagaggaagauggucccaaagaaggacaugcugaauacauuguugaguuucugaagaagaaggcu	0.136526	0.157865	0.123269	0.141559	0.885322	0.87069	0.954531	0.950521	MLH1	E16+89T>A	No exon skipping	16	165	Tournier, I. et al. (2008) Hum. Mutat. 29(12):141 2-24.
MLH1_E17+63G>T	agggacugccuaucu	agggacuuccuaucu	uucugauugacaacuaugugcccccuuuggagggacugccuaucuucauucuucgacuagccacugaggucagug	uucugauugacaacuaugugcccccuuuggagggacuuccuaucuucauucuucgacuagccacugaggucagug	0.362093	0.437294	0.103118	0.10373	0.535916	0.460101	0.537658	0.474044	MLH1	E17+63G>T	No exon skipping	17	93	Tournier, I. et al. (2008) Hum. Mutat. 29(12):141 2-24.
MLH1_E17+79C>T	cauucuucgacuagc	cauucuuugacuagc	ugugcccccuuuggagggacugccuaucuucauucuucgacuagccacugaggucagugaucaagcagauacuaa	ugugcccccuuuggagggacugccuaucuucauucuuugacuagccacugaggucagugaucaagcagauacuaa	0.280195	0.283027	0.0799281	0.0780422	0.765291	0.36452	0.53275	0.233141	MLH1	E17+79C>T	Hereditary non-polyposis colorectal cancer	17	93	Nystrom- Lahti, M., et al. (1999) Genes Chromos. Cancer 26, 372-375.
MLH1_E17+90G>C	auucuucgacuagcc	auucuuccacuagcc	gugcccccuuuggagggacugccuaucuucauucuucgacuagccacugaggucagugaucaagcagauacuaag	gugcccccuuuggagggacugccuaucuucauucuuccacuagccacugaggucagugaucaagcagauacuaag	0.204168	0.150621	0.179681	0.140758	0.795779	0.414383	0.62435	0.380548	MLH1	E17+90G>C	Hereditary non-polyposis colorectal cancer	17	93	Nystrom- Lahti, M., et al. (1999) Genes Chromos. Cancer 26, 372-375.
MLH1_E18+52G>A	agaaugcgcuauguu	agaaugcacuauguu	agaaaaggaauguuuugaaagccucaguaaagaaugcgcuauguucuauuccauccggaagcaguacauaucuga	agaaaaggaauguuuugaaagccucaguaaagaaugcacuauguucuauuccauccggaagcaguacauaucuga	0.346781	0.410624	0.129849	0.118409	0.519061	0.38664	0.305345	0.219143	MLH1	E18+52G>A	No exon skipping	18	114	Tournier, I. et al. (2008) Hum. Mutat. 29(12):141 2-24.
MLH1_E2+83G>A	uggcaccgggaucag	uggcaccaggaucag	aggccugaaguugauucagauccaagacaauggcaccgggaucaggguaaguaaaaccucaaaguagcaggaugu	aggccugaaguugauucagauccaagacaauggcaccaggaucaggguaaguaaaaccucaaaguagcaggaugu	0.144315	0.294344	0.402375	0.454472	0.845187	0.781244	0.485395	0.453754	MLH1	E2+83G>A	No exon skipping	2	91	Tournier, I. et al. (2008) Hum. Mutat. 29(12):141 2-24.
MLH1_E3+7G>T	gaaagaagaucugga	gaaagaauaucugga	auuauuuacucaucuuuuugguaucuaacagaaagaagaucuggauauuguaugugaaagguucacuacuaguaa	auuauuuacucaucuuuuugguaucuaacagaaagaauaucuggauauuguaugugaaagguucacuacuaguaa	0.252556	0.567559	0.377051	0.508839	0.936404	0.731478	0.0934873	0.0149438	MLH1	E3+7G>T	Hereditary non-polyposis colorectal cancer	3	99	McVety, S. et al. (2006) J. Med. Genet. 43, 153-156.
MLH1_E3+85G>A	uaccuauggcuuucg	uaccuauagcuuucg	gcaguccuuugaggauuuagccaguauuucuaccuauggcuuucgaggugagguaagcuaaagauucaagaaaug	gcaguccuuugaggauuuagccaguauuucuaccuauagcuuucgaggugagguaagcuaaagauucaagaaaug	0.361681	0.47358	0.751522	0.899954	0.556202	0.400101	0.259083	0.201437	MLH1	E3+85G>A	No exon skipping	3	99	Tournier, I. et al. (2008) Hum. Mutat. 29(12):141 2-24.
MLH1_E4+44C>T	auuacaacgaaaaca	auuacaaugaaaaca	gccagcauaagccauguggcucauguuacuauuacaacgaaaacagcugauggaaagugugcauacagguauagu	gccagcauaagccauguggcucauguuacuauuacaaugaaaacagcugauggaaagugugcauacagguauagu	0.42128	0.350807	0.144735	0.142769	0.629476	0.244376	0.205214	0.0578021	MLH1	E4+44C>T	No exon skipping	4	74	Tournier, I. et al. (2008) Hum. Mutat. 29(12):141 2-24.
MLH1_E8+59T>G	gacaauauucgcucc	gacaauagucgcucc	guuaggacacuacccaaugccucaaccguggacaauauucgcuccaucuuuggaaaugcuguuagucgguauguc	guuaggacacuacccaaugccucaaccguggacaauagucgcuccaucuuuggaaaugcuguuagucgguauguc	0.411465	0.286428	0.039315	0.0907715	0.464423	0.422217	0.736531	0.750169	MLH1	E8+59T>G	No exon skipping	8	89	Tournier, I. et al. (2008) Hum. Mutat. 29(12):141 2-24.
MLH1_E9+101C>T	cuucuuacucuucau	cuucuuauucuucau	caaugcaaacuacucagugaagaagugcaucuucuuacucuucaucaaccguaaguuaaaaagaaccacauggga	caaugcaaacuacucagugaagaagugcaucuucuuauucuucaucaaccguaaguuaaaaagaaccacauggga	0.311766	0.467835	0.0468194	0.071676	0.246653	0.13967	0.349545	0.26735	MLH1	E9+101C>T	No exon skipping	9	113	Tournier, I. et al. (2008) Hum. Mutat. 29(12):141 2-24.
MSH2_E10+92T>A	uccuucguaacaaua	uccuucgaaacaaua	acuuucguguaaccuguaaggaagaaaaaguccuucguaacaauaaaaacuuuaguacuguagauauccagaaga	acuuucguguaaccuguaaggaagaaaaaguccuucgaaacaauaaaaacuuuaguacuguagauauccagaaga	0.365489	0.290562	0.867762	0.865753	0.546339	0.524791	0.108619	0.184354	MSH2	E10+92T>A	No exon skipping	10	151	Tournier, I. et al. (2008) Hum. Mutat. 29(12):141 2-24.
MSH2_E11+76A>G	uuguuaaagaaauug	uuguuaaggaaauug	uuccacugaugcccuugguagauuuagagguuguuaaagaaauuguaauaacagaucagggaacagucagggacu	uuccacugaugcccuugguagauuuagagguuguuaaggaaauuguaauaacagaucagggaacagucagggacu	0.384759	0.460094	0.897541	0.923443	0.17944	0.426927	0.0355218	0.131662	MSH2	E11+76A>G	No exon skipping	11	98	Tournier, I. et al. (2008) Hum. Mutat. 29(12):141 2-24.
MSH2_E12+69C>A	cuuugcucacguguc	cuuugcuaacguguc	uguguuagcucagcuagaugcuguugucagcuuugcucacgugucaaauggagcaccuguuccauauguacgacc	uguguuagcucagcuagaugcuguugucagcuuugcuaacgugucaaauggagcaccuguuccauauguacgacc	0.161032	0.214767	0.0129196	0.0152212	0.333283	0.44917	0.575429	0.628796	MSH2	E12+69C>A	No exon skipping	12	246	Tournier, I. et al. (2008) Hum. Mutat. 29(12):141 2-24.
MSH2_E13+82C>T	uuugugccaugugag	uuugugcuaugugag	gugauaguacucauggcccaaauuggguguuuugugccaugugagucagcagaaguguccauuguggacugcauc	gugauaguacucauggcccaaauuggguguuuugugcuaugugagucagcagaaguguccauuguggacugcauc	0.34892	0.513157	0.0313819	0.042519	0.308494	0.341653	0.398361	0.40089	MSH2	E13+82C>T	No exon skipping	13	205	Tournier, I. et al. (2008) Hum. Mutat. 29(12):141 2-24.
MSH2_E14+32G>T	aaucauagaugaauu	aaucauauaugaauu	cuucaggucugcaaccaaagauucauuaauaaucauagaugaauugggaagaggaacuucuaccuacgauggauu	cuucaggucugcaaccaaagauucauuaauaaucauauaugaauugggaagaggaacuucuaccuacgauggauu	0.524775	0.504814	0.0694013	0.0253682	0.420749	0.137971	0.658247	0.375046	MSH2	E14+32G>T	No exon skipping	14	248	Tournier, I. et al. (2008) Hum. Mutat. 29(12):141 2-24.
MSH2_E15+59T>A	cuaagcauguaauag	cuaagcaaguaauag	ggauucauguugcagagcuugcuaauuucccuaagcauguaauagagugugcuaaacagaaagcccuggaacuug	ggauucauguugcagagcuugcuaauuucccuaagcaaguaauagagugugcuaaacagaaagcccuggaacuug	0.608585	0.708034	0.0580213	0.0888372	0.151048	0.20623	0.077661	0.0889257	MSH2	E15+59T>A	No exon skipping	15	176	Tournier, I. et al. (2008) Hum. Mutat. 29(12):141 2-24.
MSH2_E2+128G>A	cauccaaggagaaug	cauccaaagagaaug	aaguuuauaagaauagagcuggaaauaaggcauccaaggagaaugauugguauuuggcauauaagguaauuaucu	aaguuuauaagaauagagcuggaaauaaggcauccaaagagaaugauugguauuuggcauauaagguaauuaucu	0.543274	0.346655	0.373044	0.313234	0.689091	0.520012	0.0781927	0.053464	MSH2	E2+128G>A	No exon skipping	2	155	Tournier, I. et al. (2008) Hum. Mutat. 29(12):141 2-24.
MSH2_E3+229T>C	aaaggaauguguuuu	aaaggaacguguuuu	ucuugaggcucuccucauccagauuggaccaaaggaauguguuuuacccggaggagagacugcuggagacauggg	ucuugaggcucuccucauccagauuggaccaaaggaacguguuuuacccggaggagagacugcuggagacauggg	0.343616	0.440977	0.0107511	0.0135271	0.373172	0.643278	0.93354	0.963757	MSH2	E3+229T>C	No exon skipping	3	279	Tournier, I. et al. (2008) Hum. Mutat. 29(12):141 2-24.
MSH2_E6+49A>G	cuugcugaauaagug	cuugcuggauaagug	agauaccacuggcucucagucucuggcugccuugcugaauaaguguaaaaccccucaaggacaaagacuuguuaa	agauaccacuggcucucagucucuggcugccuugcuggauaaguguaaaaccccucaaggacaaagacuuguuaa	0.240412	0.167288	0.00582931	0.00505027	0.440668	0.830778	0.107047	0.219133	MSH2	E6+49A>G	No exon skipping	6	134	Tournier, I. et al. (2008) Hum. Mutat. 29(12):141 2-24.
MSH2_E9+102A>G	caacauuaauaagug	caacauugauaagug	uaaugaaugacuuggaaaagaagaugcagucaacauuaauaagugcagccagagaucuugguaagaaugggucau	uaaugaaugacuuggaaaagaagaugcagucaacauugauaagugcagccagagaucuugguaagaaugggucau	0.659451	0.469613	0.258117	0.195858	0.176537	0.318109	0.694461	0.819342	MSH2	E9+102A>G	No exon skipping	9	124	Tournier, I. et al. (2008) Hum. Mutat. 29(12):141 2-24.
NF1_E12a+76G>C	ucaagugguugcggg	ucaagugauugcggg	gucaucaaaugcuuaguagcacagaaauucucaagugguugcgggaaauauugaucugcaggaauaaauuucuuc	gucaucaaaugcuuaguagcacagaaauucucaagugauugcgggaaauauugaucugcaggaauaaauuucuuc	0.229836	0.413909	0.127049	0.157811	0.460546	0.387641	0.0343233	0.02821	NF1	E12a+76G>C	No exon skipping	12a	124	Ars, E. et al. (2000)Hum Mol Genet. 22;9(2):237 -47.
NF1_E13+40C>T	gauuugccgacaagc	gauuugcugacaagc	uagugcagcaggaugcagcggaacccccccgauuugccgacaagcccagaccaaacuagaaguggcccuguacau	uagugcagcaggaugcagcggaacccccccgauuugcugacaagcccagaccaaacuagaaguggcccuguacau	0.262715	0.205238	0.0129887	0.0109645	0.772538	0.626823	0.815803	0.757776	NF1	E13+40C>T	No exon skipping	13	250	Ars, E. et al. (2000)Hum Mol Genet. 22;9(2):237 -47.
NF1_E20+105C>G	cuggcaucacugagg	cuggcaugacugagg	gguggcaggaaacguggcaugucucggaggcuggcaucacugaggcacuguacgguccuugcaaugucaaacuua	gguggcaggaaacguggcaugucucggaggcuggcaugacugaggcacuguacgguccuugcaaugucaaacuua	0.251769	0.204093	0.00125553	0.0011929	0.536562	0.489925	0.589033	0.578214	NF1	E20+105C>G	No exon skipping	20	182	Ars, E. et al. (2000)Hum Mol Genet. 22;9(2):237 -47.
NF1_E21+114C>T	ggcugaucgguuuga	ggcugauugguuuga	agaauuugacacacuugcagaaacaguauuggcugaucgguuugagagauugguggaacuggucacaaugauggg	agaauuugacacacuugcagaaacaguauuggcugauugguuugagagauugguggaacuggucacaaugauggg	0.43	0.323729	0.043251	0.0346868	0.454523	0.251543	0.760616	0.604301	NF1	E21+114C>T	No exon skipping	21	212	Ars, E. et al. (2000)Hum Mol Genet. 22;9(2):237 -47.
NF1_E25+5T>C	uagauacuucagagu	uagauaccucagagu	ucugauuauuuauaacccuguuuuauuguguagauacuucagaguauugccaaucauguucucuucacaaaagaa	ucugauuauuuauaacccuguuuuauuguguagauaccucagaguauugccaaucauguucucuucacaaaagaa	0.707012	0.575716	0.419347	0.287437	0.370673	0.336675	0.00218254	0.00235987	NF1	E25+5T>C	No exon skipping	25	98	Ars, E. et al. (2000)Hum Mol Genet. 22;9(2):237 -47.
NF1_E27a+23C>T	uggaagacgaccuuu	uggaagaugaccuuu	guuugcuguaucuagggaucauaaagcuguuggaagacgaccuuuugauaagauggcaacacuucuugcauaccu	guuugcuguaucuagggaucauaaagcuguuggaagaugaccuuuugauaagauggcaacacuucuugcauaccu	0.238754	0.272425	0.0599288	0.0771563	0.896062	0.905563	0.642776	0.598384	NF1	E27a+23C>T	No exon skipping	27	147	Ars, E. et al. (2000)Hum Mol Genet. 22;9(2):237 -47.
NF1_E29+183T>A	aggagugugaagcca	aggagugagaagcca	accagggcacgccgcucaccuucaugcaccaggagugugaagccauuguccagucuaucauucauauccggaccc	accagggcacgccgcucaccuucaugcaccaggagugagaagccauuguccagucuaucauucauauccggaccc	0.259081	0.32381	0.0237952	0.0334438	0.681269	0.579756	0.30488	0.224825	NF1	E29+183T>A	No exon skipping	29	341	Raponi, M. et al. (2009) FEBS J. 276(7):2060-73.
NF1_E30+174G>T	auuuuuggaagagug	auuuuuguaagagug	ggcagccaaugagccacaccucacguuagaauuuuuggaagaguguauuucuggauuuagcaaaucuaguaagua	ggcagccaaugagccacaccucacguuagaauuuuuguaagaguguauuucuggauuuagcaaaucuaguaagua	0.567353	0.537054	0.78745	0.78449	0.802997	0.160364	0.199451	0.0402476	NF1	E30+174G>T	Neurofibromatosis	30	203	Zatkova, A. et al. (2004) Hum. Mutat. 24, 491-501.
NF1_E37+34T>A	ugacacuuacaacag	ugacacuaacaacag	aaaggcacuugagaguugcuuaaaaggaccugacacuuacaacagucaaguucugauagaagcuacaguaauagc	aaaggcacuugagaguugcuuaaaaggaccugacacuaacaacagucaaguucugauagaagcuacaguaauagc	0.417336	0.317973	0.401223	0.352522	0.578162	0.619443	0.103358	0.121057	NF1	E37+34T>A	No exon skipping	37	102	Baralle, M. et al. (2006) FEBS Lett. 7;580(18):4449-56
NF1_E4a+62T>G	ccagaaaucugccau	ccagaaagcugccau	gaugaaacgaugcuggucaaacaguugcugccagaaaucugccauuuucuucacaccugucgugaaggaaaccag	gaugaaacgaugcuggucaaacaguugcugccagaaagcugccauuuucuucacaccugucgugaaggaaaccag	0.101849	0.191353	0.00365153	0.00664027	0.334988	0.417492	0.687156	0.699323	NF1	E4a+62T>G	No exon skipping	4a	191	Ars, E. et al. (2000)Hum Mol Genet. 22;9(2):237 -47.
PDHA1_E6+82G>A	cgauggugcugcuaa	cgaugguacugcuaa	aaaagaugaggucugccugacuuuauauggcgauggugcugcuaaccagguaauuaugucucuuaacuucccaaa	aaaagaugaggucugccugacuuuauauggcgaugguacugcuaaccagguaauuaugucucuuaacuucccaaa	0.103015	0.242577	0.00982838	0.0153106	0.711006	0.766154	0.161228	0.164234	PDHA1	E6+82G>A	Pyruvate dehydrogenase complex deficiency	6	93	Okajima, K. et al. (2006) Mol. Genet. Metab. 87, 162-168.
PMM2_E5+68G>A	cagccaagaagaacg	cagccaaaaagaacg	guuaaacguguccccuauuggaagaagcugcagccaagaagaacgcauugaguucuacgaacucgauaaaguacg	guuaaacguguccccuauuggaagaagcugcagccaaaaagaacgcauugaguucuacgaacucgauaaaguacg	0.34571	0.267082	0.0887084	0.0654904	0.816617	0.430732	0.969003	0.919809	PMM2	E5+68G>A	Carbohydrate deficient glycoprotein syndrome	5	100	Vuillaumie r-Barrot, S. et al.(1999) Hum. Mutat. 14, 543-544.
PTEN_E6+19C>T	ucccagucagaggcg	ucccaguuagaggcg	uuuuuuuucuguccaccagggaguaacuauucccagucagaggcgcuauguguauuauuauagcuaccuguuaaa	uuuuuuuucuguccaccagggaguaacuauucccaguuagaggcgcuauguguauuauuauagcuaccuguuaaa	0.31431	0.430788	0.741916	0.860877	0.397188	0.297867	0.00374655	0.00295792	PTEN	E6+19C>T	Bannayan-Riley Ruvalcaba syndrome	6	142	Suphapeetiporn, K. et al. (2006) Jpn. J. Clin. Oncol. 36, 814-821.
PTPRC_E4+76C>G	ucucacccgcaagca	ucucaccggcaagca	gugaccccuuaccuacucacaccacugcauucucacccgcaagcaccuuugaaagagaaaaugacuucucagaga	gugaccccuuaccuacucacaccacugcauucucaccggcaagcaccuuugaaagagaaaaugacuucucagaga	0.122286	0.0999399	0.0103371	0.0108977	0.566184	0.747427	0.0648764	0.129744	PTPRC	E4+76C>G	T cell activation	4	198	Thude, H. et al. (1995) Eur. J. Immunol. 25, 2101- 2106.
RET_E11+62C>T	ccuucaucgucucgg	ccuucauugucucgg	gcacggugaucgcagccgcuguccucuucuccuucaucgucucggugcugcugucugccuucugcauccacugcu	gcacggugaucgcagccgcuguccucuucuccuucauugucucggugcugcugucugccuucugcauccacugcu	0.319799	0.353643	0.000211306	0.000166164	0.758747	0.458252	0.516239	0.266915	RET	E11+62C>T	Hirschsprung disease	11	257	Auricchio, A. et al.(1999) Am. J. Hum. Genet. 64, 1216-1221.
SMN1_E7+25G>T	aaaagaaggaaggug	aaaagaaugaaggug	auuuuccuuacaggguuucagacaaaaucaaaaagaaggaaggugcucacauuccuuaaauuaaggaguaagucu	auuuuccuuacaggguuucagacaaaaucaaaaagaaugaaggugcucacauuccuuaaauuaaggaguaagucu	0.870591	0.331182	0.656773	0.552125	0.669642	0.450967	0.0220617	0.0123048	SMN1	E7+25G>T	Spinal Muscular Atrophy	7	54	Lorson, C.L. & Androphy, E.J. (2000) Hum. Mol. Genet. 9, 259-265.
SMN1_E7+6C>T	aggguuucagacaaa	aggguuuuagacaaa	auuuuuuuuaacuuccuuuauuuuccuuacaggguuucagacaaaaucaaaaagaaggaaggugcucacauuccu	auuuuuuuuaacuuccuuuauuuuccuuacaggguuuuagacaaaaucaaaaagaaggaaggugcucacauuccu	0.504252	0.66315	0.451196	0.622617	0.373483	0.215615	0.000284843	0.000145394	SMN2	E7+6C>T	Spinal Muscular Atrophy	7	54	Kashima, T. et al.(2007) Hum. Mol. Genet. 16, 3149-3159.
TNFRS_F5_E5+5A>T	cagcuacagggguuu	cagcuacugggguuu	augguuaaugucccccuccccacccacucccagcuacagggguuucugauaccaucugcgagcccugcccagucg	augguuaaugucccccuccccacccacucccagcuacugggguuucugauaccaucugcgagcccugcccagucg	0.463443	0.289471	0.00745493	0.00223301	0.338894	0.34135	0.0162719	0.0159568	TNFRS F5	E5+5A>T	Hyper IgM syndrome	5	94	Ferrari, S. et al. (2001) Proc. Natl. Acad. Sci. USA 98, 12614- 12619.

## Sheet: Table S7
ACADM exon 5 variant	PSI	hnRNP A1	SRSF1	Method
WT	0.87	0.489497	0.727192	DeepCLIP
c.361C	0.95	0.347765	0.751877	DeepCLIP
c.361G	0.94	0.486488	0.680298	DeepCLIP
c.361T	0.75	0.542686	0.669967	DeepCLIP
c.362A	0.31	0.576472	0.688741	DeepCLIP
c.362G	0.25	0.63222	0.65601	DeepCLIP
c.362T	0.08	0.587987	0.668185	DeepCLIP
c.363A	0.3	0.69616	0.698752	DeepCLIP
c.363C	0.92	0.384567	0.762668	DeepCLIP
c.363G	0.96	0.33725	0.800013	DeepCLIP
WT	0.87	0.294533	0.773983	iDeepS
c.361C	0.95	0.384321	0.690415	iDeepS
c.361G	0.94	0.31282	0.763234	iDeepS
c.361T	0.75	0.342774	0.710465	iDeepS
c.362A	0.31	0.511005	0.752048	iDeepS
c.362G	0.25	0.504577	0.724248	iDeepS
c.362T	0.08	0.385813	0.710609	iDeepS
c.363A	0.3	0.334667	0.77365	iDeepS
c.363C	0.92	0.256619	0.879505	iDeepS
c.363G	0.96	0.229228	0.85961	iDeepS
WT	0.87	0.0230146	-0.90378	GraphProt
c.361C	0.95	-0.02534	-0.994917	GraphProt
c.361G	0.94	0.0122239	-0.944936	GraphProt
c.361T	0.75	-0.0438069	-1.27013	GraphProt
c.362A	0.31	0.0353308	-1.23056	GraphProt
c.362G	0.25	0.0795215	-1.14543	GraphProt
c.362T	0.08	0.0600023	-1.24585	GraphProt
c.363A	0.3	0.0507217	-0.972072	GraphProt
c.363C	0.92	-0.00628	-0.747361	GraphProt
c.363G	0.96	0.0184861	-0.841334	GraphProt

## Sheet: Table S8
		hnRNP A1						SRSF1
Name	Sequence	CLAMP Ka	CLAMP Kd	hnRNPA1 KD (M)	Rmax (scrubber)	Maximum (model fit)	DeepCLIP	CLAMP Ka	CLAMP Kd	SRSF1 KD (M)	Rmax (scrubber)	Maximum (model fit)	DeepCLIP
ATMEX44 WT	5'-UGACCUCGAAACAGC-biotin-3'	8742	0.03402	3.89156e-06	200.99	49.5524	0.114878	22.97	0.001398	6.0862e-05	71.6	28.3221	0.489611
ATMEX44 MUT	5'-UGACCUCAAAACAGC-biotin-3'	5350	1.128	0.000210841	38.54	60.4548	0.247638	38.16	0.0004	1.04822e-05	150	54.3372	0.326972
ATP7AEX20 WT	5’-GGGAGAUGGAAUCAA-biotin-3'	7470	0.006621	8.86345e-07	177.26	130.641	0.346508	529.6	0.0004834	9.12764e-07	342	111.633	0.78964
ATP7AEX20 MUT	5’-GGGAGAUAGAAUCAA-biotin-3'	6187	0.006118	9.88848e-07	351.68	718.048	0.631346	54.37	0.0002766	5.08736e-06	139.5	30.072	0.421708
NF1EX30 WT	5’-AUUUUUGGAAGAGUG-biotin-3'	3948	0.002495	6.31966e-07	1109.06	1517.51	0.567353	2091	0.0003507	1.67719e-07	456.65	194.523	0.802997
NF1EX30 MUT	5’-AUUUUUGUAAGAGUG-biotin-3'	2640	0.002853	1.08068e-06	1097.51	1468.65	0.537055	15.78	0.003908	0.000247655	29.5	8.85828	0.160364
PTENEX6 WT	5’-UCCCAGUCAGAGGCG-biotin-3'	2102	0.002433	1.15747e-06	806.41	612.408	0.31431	890	0.005158	5.79551e-06	79	38.1348	0.397188
PTENEX6 MUT	5’-UCCCAGUUAGAGGCG-biotin-3'	6293	0.0091	1.44605e-06	869.95	1149.35	0.430788	10.24	0.001647	0.00016084	115	20.9595	0.297867
MLH1EX17 WT	5'-CAUUCUUCGACUAGC-biotin-3'	35007	0.00112	3.2e-08	58.75	59.3731	0.280195	NA	NA	NA	0	0	0.765291
MLH1EX17 MUT	5'-CAUUCUUUGACUAGC-biotin-3'	19455	0.002291	1.18e-07	68.35	71.5519	0.283027	NA	NA	NA	0	0	0.36452
SMN1E7C	5'-AGGGUUUCAGACAAA-biotin-3'	5569	0.004083	7.33166e-07	618.94	885.16	0.504252	1611	0.0004863	3.01862e-07	289.5	110.427	0.373483
SMN2E7T	5'-AGGGUUUUAGACAAA-biotin-3'	5326	0.005539	1.03999e-06	286.675	1259.88	0.66315	9.098	0.002263	0.000248736	26.5	10.5935	0.215615
SRSF1 binding to MLH1 oligos could not be measured with SPRi

## Sheet: Table S9
Protein	Model id	SSO	Sequence	DeepCLIP prediction score
ALKBH5	ALKBH5	SSO2	UAAGUGUGAAAUAAAGCGGCAGUUA	0.695646
AGO2	AGO2	SSO1	AGUGUGAAAUAAAGCGGCAGUUACA	0.680031
ALKBH5	ALKBH5	SSO1	AGUGUGAAAUAAAGCGGCAGUUACA	0.564591
hnRNPA1	hnRNPA1	SSO2	UAAGUGUGAAAUAAAGCGGCAGUUA	0.552015
TDP-43	TDP43-2	SSO1	AGUGUGAAAUAAAGCGGCAGUUACA	0.518022
AGO2	AGO2	SSO2	UAAGUGUGAAAUAAAGCGGCAGUUA	0.516236
TIAL1	TIAL1	SSO1	AGUGUGAAAUAAAGCGGCAGUUACA	0.48943
TDP-43	TDP43	SSO1	AGUGUGAAAUAAAGCGGCAGUUACA	0.471341
hnRNPA1	hnRNPA1	SSO2	UAAGUGUGAAAUAAAGCGGCAGUUA	0.432616
TDP-43	TDP43-2	SSO2	UAAGUGUGAAAUAAAGCGGCAGUUA	0.408348
SRSF1	SRSF1-2	SSO1	AGUGUGAAAUAAAGCGGCAGUUACA	0.388179
TIA1	TIA1	SSO2	UAAGUGUGAAAUAAAGCGGCAGUUA	0.37058
C22ORF28	C22ORF28	SSO2	UAAGUGUGAAAUAAAGCGGCAGUUA	0.365874
TIAL1	TIAL1	SSO2	UAAGUGUGAAAUAAAGCGGCAGUUA	0.356476
SRSF1	SRSF1-2	SSO2	UAAGUGUGAAAUAAAGCGGCAGUUA	0.3455
hnRNPA1	hnRNPA1	SSO1	AGUGUGAAAUAAAGCGGCAGUUACA	0.332419
C22ORF28	C22ORF28	SSO1	AGUGUGAAAUAAAGCGGCAGUUACA	0.329256
AGO1-4	AGO1-4	SSO2	UAAGUGUGAAAUAAAGCGGCAGUUA	0.316258
AGO1-4	AGO1-4	SSO1	AGUGUGAAAUAAAGCGGCAGUUACA	0.279749
hnRNPA1	hnRNPA1	SSO1	AGUGUGAAAUAAAGCGGCAGUUACA	0.272069
IGF2BP1-3	IGF2BP1-3	SSO2	UAAGUGUGAAAUAAAGCGGCAGUUA	0.206804
TDP-43	TDP43	SSO2	UAAGUGUGAAAUAAAGCGGCAGUUA	0.192072
TIA1	TIA1	SSO1	AGUGUGAAAUAAAGCGGCAGUUACA	0.178312
PUM2	PUM2	SSO2	UAAGUGUGAAAUAAAGCGGCAGUUA	0.128043
C17ORF85	C17ORF85	SSO1	AGUGUGAAAUAAAGCGGCAGUUACA	0.104127
MOV10	MOV10	SSO2	UAAGUGUGAAAUAAAGCGGCAGUUA	0.0946228
IGF2BP1-3	IGF2BP1-3	SSO1	AGUGUGAAAUAAAGCGGCAGUUACA	0.0929929
PUM2	PUM2	SSO1	AGUGUGAAAUAAAGCGGCAGUUACA	0.0864187
ZC3H7B	ZC3H7B	SSO2	UAAGUGUGAAAUAAAGCGGCAGUUA	0.0753618
SRSF1	SRSF1	SSO1	AGUGUGAAAUAAAGCGGCAGUUACA	0.0611384
QKI	QKI	SSO2	UAAGUGUGAAAUAAAGCGGCAGUUA	0.0433214
hnRNPC	hnRNPC	SSO2	UAAGUGUGAAAUAAAGCGGCAGUUA	0.0387408
ZC3H7B	ZC3H7B	SSO1	AGUGUGAAAUAAAGCGGCAGUUACA	0.0386469
CAPRIN1	CAPRIN1	SSO2	UAAGUGUGAAAUAAAGCGGCAGUUA	0.0288237
hnRNPC	hnRNPC	SSO1	AGUGUGAAAUAAAGCGGCAGUUACA	0.0244138
ELAVL1 (A)	ELAVL1A	SSO1	AGUGUGAAAUAAAGCGGCAGUUACA	0.0238008
C17ORF85	C17ORF85	SSO2	UAAGUGUGAAAUAAAGCGGCAGUUA	0.0234522
EWSR1	EWSR1	SSO1	AGUGUGAAAUAAAGCGGCAGUUACA	0.022309
ELAVL1	ELAVL1	SSO1	AGUGUGAAAUAAAGCGGCAGUUACA	0.0219068
QKI	QKI	SSO1	AGUGUGAAAUAAAGCGGCAGUUACA	0.0209466
ELAVL1	ELAVL1	SSO2	UAAGUGUGAAAUAAAGCGGCAGUUA	0.0203272
MOV10	MOV10	SSO1	AGUGUGAAAUAAAGCGGCAGUUACA	0.0199622
EWSR1	EWSR1	SSO2	UAAGUGUGAAAUAAAGCGGCAGUUA	0.0178881
ELAVL1 (A)	ELAVL1A	SSO2	UAAGUGUGAAAUAAAGCGGCAGUUA	0.0155409
CAPRIN1	CAPRIN1	SSO1	AGUGUGAAAUAAAGCGGCAGUUACA	0.0136766
FUS	FUS	SSO2	UAAGUGUGAAAUAAAGCGGCAGUUA	0.0064307
SRSF1	SRSF1	SSO2	UAAGUGUGAAAUAAAGCGGCAGUUA	0.00562756
FUS	FUS	SSO1	AGUGUGAAAUAAAGCGGCAGUUACA	0.00381107
ELAVL1 (B)	ELAVL1B	SSO2	UAAGUGUGAAAUAAAGCGGCAGUUA	0.00380164
ELAVL1 (B)	ELAVL1B	SSO1	AGUGUGAAAUAAAGCGGCAGUUACA	0.00320784
TAF15	TAF15	SSO2	UAAGUGUGAAAUAAAGCGGCAGUUA	0.00224674
PTBP1	PTBP1	SSO2	UAAGUGUGAAAUAAAGCGGCAGUUA	0.00221436
PTBP1	PTBP1	SSO1	AGUGUGAAAUAAAGCGGCAGUUACA	0.00220272
HuR	HuR	SSO2	UAAGUGUGAAAUAAAGCGGCAGUUA	0.00215009
TAF15	TAF15	SSO1	AGUGUGAAAUAAAGCGGCAGUUACA	0.0018957
HuR	HuR	SSO1	AGUGUGAAAUAAAGCGGCAGUUACA	0.00148405
